# Supplementary material for: Staphylococcus aureus adapts to exploit collagen-derived proline during chronic infection
Source: Nat Microbiol. 2024 Aug 12;9(10):2506–21. doi: 10.1038/s41564-024-01769-9 (PMC11445067; doi:10.1038/s41564-024-01769-9)
Supplement: Supplementary file 3 — Supplementary Tables 1–6. [file 41564_2024_1769_MOESM3_ESM.xlsx]

## Sheet: S Table 1 - All Primers 
Supplementary Table 1. Primers used in this study
Gene Name	PCR	Forward	Reverse
adsA	qRT	ACAAGTACCGCCAACAAAGG	TATCTACGTCGCGTGTTTCG
putP	qRT	TTGGTGCATCGTTCAGTCCA	TGGACTGAACGATGCACCAA
proP	qRT	ACTGCGTACATTGGAGCGAA	AGTTCGCTCCAATGTACGCA
opuD	qRT	TGCCGAATCCGCTGATGTAA	GGCGCGTCAGCAATTTACTT
ccpA	qRT	CAAGTCCACGAGCAAGTTGT	CACAGTGTCGCGTGTTGTTA
ccpE	qRT	CCGCTGATTCGTTCGACATT	ACGCCTTTGGTTGTTCAACA
sspB	qRT	GCTGCCATACTGAATCCTGC	AAAGCTACGCCTCTACCTGG
scpA	qRT	CCCCTATTGCAAACGCTGAG	CACCAAGTGTATACGAGGCT
pckA	qRT	TACAGAGCGTGGTGTGACAG	CCGCCAGTCCATCCAGTATT
hla	qRT	GGTGCAAATGTTTCGATTGGTC	TGCCATATACCGGGTTCCAA
hld	qRT	GTGAATTTGTTCACTGTGTCG	CATTTCAACAATCGGTGACTTAG
16S	qRT	GATCAGCATGCTACGGTGAA	ACCTTCCGATACGGCTACCT
ccpA	colony	TTATTTTGTAGTTCCTCGGTATTC	ATGACAGTTACTATATATGATGTAGC
ccpE	colony	ATGAAGATTGAAGACTATCGTTTAC	CTACGCCTTTGGTTGTTCAAC
putP	colony	ATGCTTACAATGGGGACAGC	TTATTTTTCTCTAACGATGTCACG
otc	qRT	CTGGACACCCTGGCTAAAGA	GAGTAGCTGCTTGAAGGTGC
oat	qRT	AGGCAGGCAGTACTTCGATT	TACATGCAGTCTCTCCAGCC
pycr1	qRT	GTTCTGGCTGCACACAAGAT	GTTCGCCCCAATTTCATCCA
pycr2	qRT	AAGACGGCAAGCTTTTGGAG	CCATCTTCACCCCACCATCT
pycr3	qRT	CCAACGGACAACAACCTCTG	TGATGTGCTCAGTGGTGACT
col1a1	qRT	CTGCTGGTGAGAGAGGTGAA	GGAAACCTCTCTCGCCTCTT
col1a2	qRT	GATAAAGGGCACAGGGGTCT	ACCTTGGCTACCCTGAGAAC
col4a1	qRT	CCATGCCCTTTCTCTTCTGC	ATAGCCGATCCACAGTGAGG
col4a2	qRT	ACAAGCTCTGGAGTGGGTAC	CAGTAGGACTTGTCGTTGCG
cthrc1	qRT	CTGCGAGTTCTGTTCAGTGG	ATCCAGCACCAATCCCTTCA
GAPDH	qRT	AAGGTCATCCCAGAGCTGAA	CTGCTTCACCACCTTCTTGA
adsA upstream	cloning	CGACTCACTATAGGGCGAATTGGAGCTATTGATCATATTAAAGGATTAGGTGTTTTGGCG	GCCTCTTGCGGGATATCTCCATCCATAATCCTTATATTAAAATGATTGATTTTATGTAAA
spec	cloning	TTTACATAAAATCAATCATTTTAATATAAGGATTATGGATGGAGATATCCCGCAAGAGGC	AAGAAATACAGTAGTATTATTTTCAATATATTTTAATCAGGGGTTATTGTCTCATGGAGC
adsA downstream	cloning	GCTCCATGAGACAATAACCCCTGATTAAAATATATTGAAAATAATACTACTGTATTTCTT	AGCTGGGTACCGGGCCCCCCCTCGACTTGTTCAATTAACACAACCCGCATC
adsA amplicon	cloning	GGCCGCTGCATGCCTGCAGGGACTTGGCAGGCAATTGAAAAGAAAGATAG	AATAGGCGCGCCTGAATTCGAGCTCGTTAGCTAGCTTTTCTACGTCGTACAGTCG
(1306 F/R)
adsA complement (VJT1973_F/adsA_seq_R)	cloning	CACCACGAATGTTTGCTGCTAATG	GCCTTCAGGTCTTGTTTTCG
hla	cloning	GGGGCTCGAGATTAAAAATAAAATATTAACAGCAAC	CCCCCTGCAGTTAAGGTGTGATGCTTTTAATTTTTAC
(VJT599_F/VJT600_R)
IM1789/1790 putP F/R	cloning	CTTTCTAATGTGTTGGCCATTTC	TAATGAATGGCATAATATCAATGAAAAATCAGC
IM1791/1792 proT F/R	cloning	AATGCACGTTAATTACATTTCAATTATATTAGC	GCTAATAATGGGTTTTTATACTGCTTATCACC
Lux Reporter Assay Primers
1241 pSK41 rep (BglII) F	lux reporter assay	ATATAGATCTATATAGTTTTTGTATACGGTATTCATTCATG
1242 pSK41 rep (SphI) R	lux reporter assay	ATATGCATGCTCAACTTTGCAACAGAACC
1793 adsA LUX (SalI) F	lux reporter assay	ATATGTCGACCGCATTGCTGTGAGACGACTTTATC
1794 adsA LUX R	lux reporter assay	CATTTCGTTCCCTCCATTAACTGTC
1785 citB LUX (SalI) F	lux reporter assay	ATATGTCGACGTTTAAAAATTGAATTGAATCATTCGCGAAATTG
1786 citB LUX R	lux reporter assay	CATTTAATGATCCCCCTTGATACATT
1787 pckA LUX (SalI) F	lux reporter assay	ATATGTCGACTTTATAAAAAAGAGGTTGCTGGGTTTC
1788 pckA LUX R	lux reporter assay	CATCCTAAATCCCTCCAAAGC

## Sheet: S Table 2 - CF isolate PMF
Supplementary Table 2 - CF clinical isolate polymorphisms
ccpA			ccpE
SNP	Type	Annotation	SNP	Type	Annotation
2001
c.312G>A	synonymous	p.Lys104Lys	c.204T>C	synonymous	Ala68Ala
c.348G>A	synonymous	p.Gln116Gln	c.276A>G	synonymous	Thr92Thr
c.468A>T	synonymous	p.Ser156Ser	c.297T>A	synonymous	Ser99Ser
c.511G>A	missense	p.Glu171Lys	c.366A>T	synonymous	Ile122Ile
c.585T>A	synonymous	p.Val195Val	c.372G>A	synonymous	Val124Val
c.590A>C	missense	p.Glu197Ala	c.462C>T	synonymous	Asn154Asn
c.619_621delGGCinsAGT	missense	p.Gly207Ser	c.501A>G	synonymous	Pro167Pro
c.690C>T	synonymous	p.Ala230Ala	c.580G>C	missense	Glu194Gln
c.702_708delCAATTTGinsTAACCTT	synonymous	p.237	c.696T>C	synonymous	Ile232Ile
c.717_720delCATTinsTATA	synonymous	p.241	c.795C>T	synonymous	Ser265Ser
c.732C>T	synonymous	p.Ser244Ser	c.807G>A	synonymous	Leu269Leu
c.744A>T	synonymous	p.Ala248Ala	c.822T>A	synonymous	Ser274Ser
c.753T>C	synonymous	p.Ile251Ile	c.834_838delCATGGinsTATGA	missense	Ala280Thr
c.825A>C	synonymous	p.Arg275Arg	c.853C>G	missense	Gln285Glu
c.867A>G	synonymous	p.Gln289Gln	2015
c.942A>C	synonymous	p.Pro314Pro	c.204T>C	synonymous	Ala68Ala
c.957T>A	synonymous	p.Pro319Pro	c.276A>G	synonymous	Thr92Thr
2015			c.297T>A	synonymous	Ser99Ser
c.312G>A	synonymous	p.Lys104Lys	c.366A>T	synonymous	Ile122Ile
c.348G>A	synonymous	p.Gln116Gln	c.372G>A	synonymous	Val124Val
c.468A>T	synonymous	p.Ser156Ser	c.462C>T	synonymous	Asn154Asn
c.511G>A	missense	p.Glu171Lys	c.501A>G	synonymous	Pro167Pro
c.585T>A	synonymous	p.Val195Val	c.580G>C	missense	Glu194Gln
c.590A>C	missense	p.Glu197Ala	c.696T>C	synonymous	Ile232Ile
c.619_621delGGCinsAGT	missense	p.Gly207Ser	c.795C>T	synonymous	Ser265Ser
c.690C>T	synonymous	p.Ala230Ala	c.807G>A	synonymous	Leu269Leu
c.702_708delCAATTTGinsTAACCTT	synonymous	p.237	c.822T>A	synonymous	Ser274Ser
c.717_720delCATTinsTATA	synonymous	p.241	c.834_838delCATGGinsTATGA	missense	p.Ala280Thr
c.732C>T	synonymous	p.Ser244Ser	c.853C>G	missense	p.Gln285Glu
c.744A>T	synonymous	p.Ala248Ala
c.753T>C	synonymous	p.Ile251Ile
c.825A>C	synonymous	p.Arg275Arg
c.867A>G	synonymous	p.Gln289Gln
c.942A>C	synonymous	p.Pro314Pro
c.957T>A	synonymous	p.Pro319Pro
Gene	2001	2015
adsA	1 SUB: 85 bp from start of gene (location 916-931), within the gene (1100-1115)	1 SUB: 85 bp upstream of start of gene (916-931), within gene (1100-1115)
hla	EM: 802 bp upstream from the start of the gene (199-214)	EM: 334 bp upstream of start of gene (667-682), 1 SUB: 6 bp upstream of start of gene (995-1010)
hld	1 SUB: 194 bp upstream (807-847)	1 SUB: 194 bp upstream of start of gene (807-847)
pckA	1 SUB: 44 bp upstream from start of gene (957-972)	1 SUB: 44 bp upstream of start of gene
putP	2 SUBs: 28 bp from start of the gene (973-1010), 1 SUB: within the gene (1407-1451)	1 SUB: 137 bp upstream of start of gene (864-879), within the gene (1407-1451)
scpA	1 SUB: within the gene (1065-1080)	1 SUB: within the gene (1065-1080)
sspB	2 SUBs: with the gene	2 SUBs: within gene

## Sheet: S Table 3 - CcpE CRE sites
Supplementary Table 3. CcpE CRE binding site matches in representative CF clinical isolates.
Sequence	bp	Gene	Start	End	From gene start	Region	Motif	Match type
2001
ATAATTCGATATTAA	15	adsA	893	908	-108	upstream	ATAA-Nx-TTAT	1 SUB
TTAAATGTAATTTAT	15	adsA	904	919	-97	upstream	ATAA-Nx-TTAT	1 SUB
ATGATGCGTATTTAT	15	adsA	1913	1928	912	in gene	ATAA-Nx-TTAT	1 SUB
ATAAATATTTGATAT	15	hla	439	454	-94	upstream	ATAA-Nx-TTAT	1 SUB
ATAAAAAAATATTAG	15	hla	756	771	223	in gene	ATAA-Nx-TTAT	1 SUB
ATAAAAGCGGTTTAG	15	hla	831	846	298	in gene	ATAA-Nx-TTAT	1 SUB
ATAAATTGGGTATAT	15	hld	212	227	-789	upstream	ATAA-Nx-TTAT	1 SUB
ATAATTGAAAAATAT	15	hld	272	287	-729	upstream	ATAA-Nx-TTAT	1 SUB
ATAATTCAATTTTAC	15	hld	703	718	-298	upstream	ATAA-Nx-TTAT	1 SUB
ATAATCGTTTGTTAT	15	pckA	608	623	-393	upstream	ATAA-Nx-TTAT	EM
ATAATACTACCTAAT	15	pckA	859	874	-142	upstream	ATAA-Nx-TTAT	1 SUB
ATAATAAAATCTTAG	15	pckA	1092	1107	91	in gene	ATAA-Nx-TTAT	1 SUB
ATAACGAAGGGGTAT	15	pckA	1110	1125	109	in gene	ATAA-Nx-TTAT	1 SUB
GTAAAACAACCTTAT	15	pckA	1722	1737	721	in gene	ATAA-Nx-TTAT	1 SUB
ATTAGGTGAACTTAT	15	pckA	2233	2248	1232	in gene	ATAA-Nx-TTAT	1 SUB
ATATTACTGCATTAT	15	putP	1170	1185	169	in gene	ATAA-Nx-TTAT	1 SUB
ATAACGTTCAATCAT	15	scpA	136	151	-865	upstream	ATAA-Nx-TTAT	1 SUB
CTAATTGGTATTTAT	15	scpA	382	397	-619	upstream	ATAA-Nx-TTAT	1 SUB
ATAATGATCCATTAA	15	scpA	395	410	-606	upstream	ATAA-Nx-TTAT	1 SUB
TTAAGAATATATTAT	15	scpA	406	421	-595	upstream	ATAA-Nx-TTAT	1 SUB
ATAAGCAATTAATAT	15	scpA	670	685	-331	upstream	ATAA-Nx-TTAT	1 SUB
ATAGTAAATTTTTAT	15	scpA	747	762	-254	upstream	ATAA-Nx-TTAT	1 SUB
ATAATGTCTAATAAT	15	scpA	893	908	-108	upstream	ATAA-Nx-TTAT	1 SUB
ATATAATTATTTTAT	15	scpA	964	979	-37	upstream	ATAA-Nx-TTAT	1 SUB
CTAAATGCGACTTAT	15	scpA	1739	1754	738	in gene	ATAA-Nx-TTAT	1 SUB
ATAAAGATGATTTAA	15	sspB	1362	1377	361	in gene	ATAA-Nx-TTAT	1 SUB
ATAATACAATTTAAT	15	citB	44	59	-57	upstream	ATAA-Nx-TTAT	1 SUB
ATAACAACGAATTAT	15	citB	1971	1986	1870	in gene	ATAA-Nx-TTAT	EM
ATAAAAAATAGGTAT	15	citB	2803	2818	2702	in gene	ATAA-Nx-TTAT	1 SUB
2015
ATAATTCGATATTAA	15	adsA	893	908	-108	upstream	ATAA-Nx-TTAT	1 SUB
TTAAATGTAATTTAT	15	adsA	904	919	-97	upstream	ATAA-Nx-TTAT	1 SUB
ATGATGCGTATTTAT	15	adsA	1913	1928	912	in gene	ATAA-Nx-TTAT	1 SUB
ATACAATGTTGTTAT	15	hla	232	247	-769	upstream	ATAA-Nx-TTAT	1 SUB
ATAAAATAGTTTCAT	15	hla	319	334	-682	upstream	ATAA-Nx-TTAT	1 SUB
ATAATCCCCTATCAT	15	hla	335	350	-666	upstream	ATAA-Nx-TTAT	1 SUB
TTAAGATTCTCTTAT	15	hla	402	417	-599	upstream	ATAA-Nx-TTAT	1 SUB
ATAAATATTTGATAT	15	hla	907	922	-94	upstream	ATAA-Nx-TTAT	1 SUB
ATAAAAAAATATTAG	15	hla	1224	1239	223	in gene	ATAA-Nx-TTAT	1 SUB
ATAAAAGCGGTTTAG	15	hla	1299	1314	298	in gene	ATAA-Nx-TTAT	1 SUB
ATAAATTGGGTATAT	15	hld	212	227	-789	upstream	ATAA-Nx-TTAT	1 SUB
ATAATTGAAAAATAT	15	hld	272	287	-729	upstream	ATAA-Nx-TTAT	1 SUB
ATAATTCAATTTTAC	15	hld	703	718	-298	upstream	ATAA-Nx-TTAT	1 SUB
ATAATCGTTTGTTAT	15	pckA	608	623	-393	upstream	ATAA-Nx-TTAT	EM
ATAATACTACCTAAT	15	pckA	859	874	-142	upstream	ATAA-Nx-TTAT	1 SUB
ATAATAAAATCTTAG	15	pckA	1092	1107	91	in gene	ATAA-Nx-TTAT	1 SUB
ATAACGAAGGGGTAT	15	pckA	1110	1125	109	in gene	ATAA-Nx-TTAT	1 SUB
GTAAAACAACCTTAT	15	pckA	1722	1737	721	in gene	ATAA-Nx-TTAT	1 SUB
ATTAGGTGAACTTAT	15	pckA	2233	2248	1232	in gene	ATAA-Nx-TTAT	1 SUB
ATATTACTGCATTAT	15	putP	1170	1185	169	in gene	ATAA-Nx-TTAT	1 SUB
ATAACGTTCAATCAT	15	scpA	136	151	-865	upstream	ATAA-Nx-TTAT	1 SUB
CTAATTGGTATTTAT	15	scpA	382	397	-619	upstream	ATAA-Nx-TTAT	1 SUB
ATAATGATCCATTAA	15	scpA	395	410	-606	upstream	ATAA-Nx-TTAT	1 SUB
TTAAGAATATATTAT	15	scpA	406	421	-595	upstream	ATAA-Nx-TTAT	1 SUB
ATAAGCAATTAATAT	15	scpA	670	685	-331	upstream	ATAA-Nx-TTAT	1 SUB
ATAGTAAATTTTTAT	15	scpA	747	762	-254	upstream	ATAA-Nx-TTAT	1 SUB
ATAATGTCTAATAAT	15	scpA	893	908	-108	upstream	ATAA-Nx-TTAT	1 SUB
ATATAATTATTTTAT	15	scpA	964	979	-37	upstream	ATAA-Nx-TTAT	1 SUB
CTAAATGCGACTTAT	15	scpA	1739	1754	738	in gene	ATAA-Nx-TTAT	1 SUB
ATAAAGATGATTTAA	15	sspB	1362	1377	361	in gene	ATAA-Nx-TTAT	1 SUB
ATAAACACCGCTTAC	15	citB	327	342	-674	upstream	ATAA-Nx-TTAT	1 SUB
ATACTACTTGTTTAT	15	citB	494	509	-507	upstream	ATAA-Nx-TTAT	1 SUB
TTAAAATAGGTTTAT	15	citB	591	606	-410	upstream	ATAA-Nx-TTAT	1 SUB
ATAAACAAAAATTAA	15	citB	660	675	-341	upstream	ATAA-Nx-TTAT	1 SUB
ATAAAAAATACTTAT	15	citB	824	839	-177	upstream	ATAA-Nx-TTAT	EM
ATAAGTTTTACTTAT	15	citB	856	871	-145	upstream	ATAA-Nx-TTAT	EM
ATAATACAATTTAAT	15	citB	944	959	-57	upstream	ATAA-Nx-TTAT	1 SUB
ATAACAACGAATTAT	15	citB	2871	2886	1870	in gene	ATAA-Nx-TTAT	EM
ATAAAAAATAGGTAT	15	citB	3703	3718	2702	in gene	ATAA-Nx-TTAT	1 SUB

## Sheet: ST 4 - Materials and Resources
Supplementary Table 4. Materials and Resources
REAGENT or RESOURCE	SOURCE	IDENTIFIER
Antibodies
CD45 (AF700)	BioLegend	103127
CD4 (PERCP-Cy5.5)	BioLegend	100540
CD8 (AF488)	BioLegend	1000706
CD25 (BV510)	BioLegend	102041
FoxP3 (APC Cy-7)	Invitrogen	25-5773-82
SiglecF (PE)	BD Biosciences	552126
CD11b (AF594)	BioLegend	101254
CD11c (BV605)	BioLegend	117334
MHCII (APC-Cy7)	BioLegend	107628
LY6G (PERCP-Cy5.5)	BioLegend	127616
LY6C (FITC)	BioLegend	128032
CD39 (APC)	BioLegend	143810
CD73 (BV421)	BioLegend	127217
CD31 (FITC)	BioLegend	102506
EPCAM (FITC)	BioLegend	118207
TER119 (FITC)	BioLegend	116205
THY 1.2 (FITC)	BioLegend	105305
CD146 (FITC)	BioLegend	134705
SCA-1 (APC-Cy7)	BioLegend	108125
CD140a (PE)	BioLegend	135905
CD86 (BV421)	BioLegend	105032
CD103 (BV510)	BioLegend	121423
LY6C (PE-594)	BD Biosciences	562728
NK1.1 (BV650)	BioLegend	108735
CD207 (PE)	BioLegend	144203
Vimentin	abcam	92547
Anti-rabbit IgG HRP-linked	Cell Signaling	7074S
His-Tag Rabbit	Cell Signaling	2365S
Bacterial and virus strains
BL21(DE3) Competent E. coli	New England BioLabs	C2527H
Newman WT, ∆adsA, c:adsA	Dominique Missiakas	N/A
Newman WT, ∆adsA, c:adsA	Victor Torres	N/A
JE2 WT,	Nebraska Transposon Mutant Library
ccpA::Tn (NE889-SAUSA300_1883)
ccpE::Tn (NE1670-SAUSA300_1682)
putP::Tn (NE1560-SAUSA300_0658)
Chemicals, peptides, and recombinant proteins
Chloramphenicol	Sigma	C0378
Tetracycline	Sigma	T7660
Erythromycin	Sigma	E6376
Penicillin-Streptomycin Solution	Lab Disposable Prdcts	30-002CI
Ampicillin	Sigma	A0166
Gentamicin	MP Biomedicals	91676245
R-MCSF	Peprotech	315-02
IPTG	Sigma	16758
PIN (Aprotinin, Leupeptin, Soybean Trypsin)	Sigma	A1153, L2884, T9003
TLCK	Sigma	T7254
TPCK	Sigma	T4376
DTT	Sigma	D5545
PMSF	Sigma	93482
Glycerol	ThermoFisher Scientific	410980025
Sodium Orthovanadate	Sigma	56508
Laemmli SDS sample buffer (4x)	ThermoFisher Scientific	J60015
Live/Dead (DAPI)	Invitrogen	L23105A
Formalin free tissue fixative	Sigma	A5472
ICG-001	AdooQ Bioscience	A11039
Tranilast	AdooQ Bioscience	A10942
Halofuginone	AdooQ Bioscience	A12441
Imidazole	Sigma	792527
b-mercaptoethanol	Fisher Scientific	3446I
Methanol (biofilm)	ThermoFisher Scientific	A456-1
Paraformaldehyde	Electron Microscopy Sci.	15714-S
Methanol (metabolomics)	Alpha Aesar	22909
Chloroform	ThermoFisher Scientific	C606SK-4
Trypan blue stain	Invitrogen	T10282
Dispase	Corning	354235
MEM	Sigma	M4526
L-Glutamine	Life Line	1031
NaH2PO4	Sigma	S5011
Glutamine	Agilent	103579-100
Crystal violet	Sigma	C6158
Acetic acid	Acros Organics	222140010
Sodium acetate	ThermoFisher Scientific	S209
Collagen Type I	Sigma	C3511
Human collagen Type IV	Sigma	C5533
Glucose	Sigma	G7021
CaCl2	ThermoFisher Scientific	C79
KH2PO4	ThermoFisher Scientific	BP362
KCl	Sigma	7447-40-7
MgCl2	Sigma	M8266
L-arginine	Sigma	A5006
L-Glutamate	Sigma	G1251
L-Valine	Sigma	V0500
L-Threonine	Sigma	T1645
L-Phenylalanine	Sigma	P2126
L-Leucine	Sigma	L8000
L-Cysteine	Sigma	C7602
Biotin	Sigma	B4639
Thiamin	Sigma	T1270
Niacin	Sigma	PHR1276
Calcium Pantothenate	Sigma	C8731
FeSO4	Sigma	215422
MnSO4	Sigma	M3634
Sodium Citrate	Sigma	S4641
Proline	Sigma	P0380
Hydroxy-L-proline	Sigma	H54409
Adenosine triphosphate	Sigma	A2383
Adenosine monophosphate	Sigma	A1752
Adenosine	R&D Biosystems	3624/50
Ornithine	Sigma	O5250
Luria Bertani	Becton Dickinson	244610
DMEM	Corning	10013CV
SOC Outgrowth Medium	New England BioLabs	9020S
Perchloric acid	Sigma	311421
Potassium hydroxide	Sigma	P5958
Potassium bicarbonate	Sigma	237205
Critical commercial assays
Seahorse XF Calibrant	Agilent	100840-000
Seahorse Glucose Stress Test Kit	Agilent	103020-100
Seahorse XF e24 FluxPaks	Agilent	102340-100
Seahorse XF Base Medium Minimal DMEM	Agilent	102353-100
PM1 MicroPlate	Biolog	12111
IF-Oa buffer	Biolog	72268
Redox Dye Mix H	Biolog	74228
E.Z.N.A Total RNA Kit I	Omega Bio-tek	R683401
DNA-free DNA Removal Kit	Invitrogen	AM1906
cDNA Reverse Transcription Kit	Applied Biosystems	4368814
MICROBEnrich Kit	Invitrogen	AM1901
BacTiter Glo Microbial Cell Viability Assay Kit	Promega	G8230
Mouse Cytokine Array / Chemokine	Eve Technologies	M 31-plex
Mouse Cytokine Array / TGFb	Eve Technologies	TGFb 3-plex
Mouse Cytokine Array / MMP	Eve Technologies	MMP 5-plex
Mouse Pro-Collagen alpha 1 SimpleStep ELISA Kit	abcam	210579
SilverQuest™ Silver Staining Kit	ThermoFisher Scientific	LC6070
SuperSignal™ West Pico PLUS Chemiluminescent Substrate	ThermoFisher Scientific	34580
SuperSignal™ West Femto Maximum Sensitivity Substrate	ThermoFisher Scientific	34094
Reagents
Diphtheria toxin	Sigma	D0564
TRIzol Reagent	ThermoFisher Scientific	15596026
Mutanolysin	Sigma	M9901
Lysostaphin	Sigma	L2898
RNAprotect bacteria reagent	QIAGEN	76506
RNAprotect cell reagent	QIAGEN	76526
Lysozyme	Sigma	L6876
Multiscribe reverse transcriptase	Applied Biosystems	43-688-14
PowerUp SYBR Green	Applied Biosystems	A25742
Phosphate buffered saline	Corning	20-031
NuPAGE 4-12% Bis-Tris Gel	Invitrogen	NP0323
PVDF Transfer Membrane	ThermoFisher Scientific	88518
Chromatography Paper (3M Thin)	FisherBrand	5714
Poly-Prep Chromatography Columns	BioRad	7311550
SnakeSkin Dialysis Tubing (10 kDa)	ThermoFisher Scientific	68100
Amicon Ultra Centrifugal Filters (0.5mL)	Millipore	UFC501024
Tris	Corning	46-030-CM
EDTA	ThermoFisher Scientific	BP2482
ACK lysis buffer	ThermoFisher Scientific	A1049201
RBC lysis buffer	Invitrogen	501129751
DNase	ThermoFisher Scientific	18068015
Go-Taq	Promega	M512B
Permeabilization buffer	ThermoFisher Scientific	501129059
Fixat. Permeabilization Concentrate	ThermoFisher Scientific	501129082
Fixat. Permeabilization Diluent	ThermoFisher Scientific	501129081
Proteinase K	QIAGEN	19131
TAE Buffer	ThermoFisher Scientific	28354
Ni-NTA Agarose Beads	QIAGEN	30210
Donkey serum	Abcam	AB7475
FBS	GenClone	25-55OH
Triton	FisherBioreagents	BP151
Hepes	FisherBioreagents	BP310
BugBuster Protein Extraction Reagent	EMD Millipore	70584
Experimental models: Organisms/strains
GFP FoxP3 DTR (strain: B6.129(Cg)-Foxp3tm3(DTR/GFP)Ayr/J	Jackson Laboratories	16958
GFP FoxP3 DTR (background strain: C57BL/6NJ)	Jackson Laboratories	5304
CD73-/- (strain: B6.129S1-Nt5etm1Lft/J)	Jackson Laboratories	18986
CD73-/- (background strain: C57BL/6J)	Jackson Laboratories	664
3T3 NIH cell line	ATCC	CRL-1658
Clinical isolates CF1-CF5	Luke Hoffman, Seattle Children’s Hospital	N/A
Clinical isolates CF6-CF10	David Peaper, Yale Medical Center	N/A
Clinical isolates AD1-AD10	(Columbia Medical Center)	N/A
Oligonucleotides
For all oligonucleotides, see Table S3	Life Technologies	N/A
Software and algorithms
GraphPad Prism 9.0.0	GraphPad Software	www.graphpad.com
FlowJo X Flow cytometry	FlowJo	www.flowjo.com
Ingenuity Pathway Analysis (IPA) Software	QIAGEN	digitalinsights.qiagen.com

## Sheet: ST 5 - Chemically Defined Media
Supplementary Table 5. Chemically Defined Media
Compound	Amount per L	Dilution	Final Vol.
Glucose	5 g	0.005g/mL	38.46 mL
CaCl2	22 mg	0.022g/L	220 𝜇L
KH2PO4	140 mg	0.14mg/mL	1.4 mL
L-arginine	125 mg	0.125mg/mL	2.5 mL
L-Glutamate	250 mg	375mg/15mL	10 mL
L-Valine	150 mg	0.15mg/mL	3 mL
L-Threonine	150 mg	0.15g/L	2.51 mL
L-Phenylalanine	200 mg	200mg/10mL	7.5 mL
L-Leucine	15 mg	300mg/20mL	10 mL
L-Cysteine	25 mg	125mg/5mL	3.2 mL
Biotin	0.1 mg	0.0001mg/mL	500 𝜇L
Thiamin	2mg	0.002mg/mL	40 𝜇L
Niacin	2.5 mg	2.5mg/mL	160 𝜇L
Calcium Pantothenate	2 mg	0.002g/L	10 𝜇L
FeSO4	60 mg	100 mL	10 mL
MnSO4	100 mg
Citrate	60 mg

## Sheet: ST 6 - Colony PCR Thermal cycle
Supplementary Table 6. Colony PCR Thermal Cycle
	Denaturation	95C – 2min
Repeat 30x	Denaturation	95C – 30s
	Annealing (lowest T-5)*	(51-5)= 46C – 30s
	Extension (1 min per 1kB)**	72C – 1.5 min
	Extension	72C – 5 min
	Hold	4C – infinite hold
